# Supplementary material for: Mangrove Habitats in Zhanjiang of South China: A Potentially High‐Risk Environment for Breeding Birds
Source: Ecol Evol. 2025 Dec 8;15(12):e72651. doi: 10.1002/ece3.72651 (PMC12683603; doi:10.1002/ece3.72651)
Supplement: Supplementary file 1 — Table S1: ece372651‐sup‐0001‐TableS1.xls. [file ECE3-15-e72651-s001.xls]

## Sheet: Data Table S1
nest ID.	site	exp. person	egg used for exp. nest	exp. date	predated date	days for predation	eggs predated	predator	nest type
3-1	Caoyang area, Guangdong, China	Yiming Liu	2 pigeon eggs	2019-11-14	2019-11-21	7	2	Centropus sinensis	tree
3-3	Caoyang area, Guangdong, China	Yiming Liu	2 pigeon eggs	2019-11-14	2019-11-21	7	2	Centropus sinensis	tree
3-5	Caoyang area, Guangdong, China	Yiming Liu	2 pigeon eggs	2019-11-14	2019-11-18	4	1	rats	tree
3-7	Caoyang area, Guangdong, China	Yiming Liu	2 pigeon eggs	2019-11-14	2019-11-18	4	2	Centropus sinensis and rats	tree
3-9	Caoyang area, Guangdong, China	Yiming Liu	2 pigeon eggs	2019-11-14	2019-11-19	5	2		tree
3-11	Caoyang area, Guangdong, China	Yiming Liu	2 pigeon eggs	2019-11-14	2019-11-17	3	1	Centropus sinensis	tree
3-13	Caoyang area, Guangdong, China	Yiming Liu	2 pigeon eggs	2019-11-14	2019-11-19	5	2		tree
3-15	Caoyang area, Guangdong, China	Yiming Liu	2 pigeon eggs	2019-11-14	2019-11-15	1	2		tree
3-17	Caoyang area, Guangdong, China	Yiming Liu	2 pigeon eggs	2019-11-14	2019-11-16	2	2	Centropus sinensis	tree
3-19	Caoyang area, Guangdong, China	Yiming Liu	2 pigeon eggs	2019-11-14	2019-11-15	1	1		tree
3-21	Caoyang area, Guangdong, China	Yiming Liu	2 pigeon eggs	2019-11-14	2019-11-16	2	1		tree
3-23	Caoyang area, Guangdong, China	Yiming Liu	2 pigeon eggs	2019-11-14	2019-11-20	6	2	Centropus sinensis	tree
3-25	Caoyang area, Guangdong, China	Yiming Liu	2 pigeon eggs	2019-11-14	2019-11-17	3	1		tree
3-27	Caoyang area, Guangdong, China	Yiming Liu	2 pigeon eggs	2019-11-14	2019-11-15	1	2		tree
3-29	Caoyang area, Guangdong, China	Yiming Liu	2 pigeon eggs	2019-11-14	2019-11-20	6	2	Centropus sinensis	tree
3-31	Caoyang area, Guangdong, China	Yiming Liu	2 pigeon eggs	2019-11-14	2019-11-19	5	2	Centropus sinensis	tree
3-33	Caoyang area, Guangdong, China	Yiming Liu	2 pigeon eggs	2019-11-14	2019-11-19	5	2	Centropus sinensis	tree
3-35	Caoyang area, Guangdong, China	Yiming Liu	2 pigeon eggs	2019-11-14	2019-11-19	5	2		tree
3-37	Caoyang area, Guangdong, China	Yiming Liu	2 pigeon eggs	2019-11-14	2019-11-20	6	1		tree
3-39	Caoyang area, Guangdong, China	Yiming Liu	2 pigeon eggs	2019-11-14	2019-11-20	6	2	Centropus sinensis	tree
3-2	Caoyang area, Guangdong, China	Yiming Liu	2 pigeon eggs	2019-11-14	2019-11-16	2	1		ground
3-4	Caoyang area, Guangdong, China	Yiming Liu	2 pigeon eggs	2019-11-14	2019-11-16	2	2		ground
3-6	Caoyang area, Guangdong, China	Yiming Liu	2 pigeon eggs	2019-11-14	2019-11-15	1	1		ground
3-8	Caoyang area, Guangdong, China	Yiming Liu	2 pigeon eggs	2019-11-14	2019-11-18	4	2	Centropus sinensis	ground
3-10	Caoyang area, Guangdong, China	Yiming Liu	2 pigeon eggs	2019-11-14	2019-11-18	4	2		ground
3-12	Caoyang area, Guangdong, China	Yiming Liu	2 pigeon eggs	2019-11-14	2019-11-15	1	1		ground
3-14	Caoyang area, Guangdong, China	Yiming Liu	2 pigeon eggs	2019-11-14	2019-11-15	1	2		ground
3-16	Caoyang area, Guangdong, China	Yiming Liu	2 pigeon eggs	2019-11-14	2019-11-15	1	2		ground
3-18	Caoyang area, Guangdong, China	Yiming Liu	2 pigeon eggs	2019-11-14	2019-11-15	1	2	Centropus sinensis	ground
3-20	Caoyang area, Guangdong, China	Yiming Liu	2 pigeon eggs	2019-11-14	2019-11-15	1	1		ground
3-22	Caoyang area, Guangdong, China	Yiming Liu	2 pigeon eggs	2019-11-14	2019-11-18	4	1		ground
3-24	Caoyang area, Guangdong, China	Yiming Liu	2 pigeon eggs	2019-11-14	2019-11-15	1	1		ground
3-26	Caoyang area, Guangdong, China	Yiming Liu	2 pigeon eggs	2019-11-14	2019-11-18	4	2		ground
3-28	Caoyang area, Guangdong, China	Yiming Liu	2 pigeon eggs	2019-11-14	2019-11-18	4	2		ground
3-30	Caoyang area, Guangdong, China	Yiming Liu	2 pigeon eggs	2019-11-14	2019-11-19	5	2		ground
3-32	Caoyang area, Guangdong, China	Yiming Liu	2 pigeon eggs	2019-11-14	2019-11-18	4	2		ground
3-34	Caoyang area, Guangdong, China	Yiming Liu	2 pigeon eggs	2019-11-14	2019-11-18	4	1		ground
3-36	Caoyang area, Guangdong, China	Yiming Liu	2 pigeon eggs	2019-11-14	2019-11-20	6	2	Centropus sinensis	ground
3-38	Caoyang area, Guangdong, China	Yiming Liu	2 pigeon eggs	2019-11-14	2019-11-20	6	2		ground
3-40	Caoyang area, Guangdong, China	Yiming Liu	2 pigeon eggs	2019-11-14	2019-11-20	6	2	Centropus sinensis	ground
1-1	Jiulongshan area, Guangdong, China	Yiming Liu	2 quail eggs	2019-08-16	2019-08-21	5	1		tree
1-2	Jiulongshan area, Guangdong, China	Yiming Liu	2 quail eggs	2019-08-16	2019-08-19	3	2		tree
1-3	Jiulongshan area, Guangdong, China	Yiming Liu	2 quail eggs	2019-08-16	2019-08-19	3	2		tree
1-4	Jiulongshan area, Guangdong, China	Yiming Liu	2 quail eggs	2019-08-16	2019-08-23	7	2		tree
1-5	Jiulongshan area, Guangdong, China	Yiming Liu	2 quail eggs	2019-08-16	2019-08-19	3	2		tree
1-6	Jiulongshan area, Guangdong, China	Yiming Liu	2 quail eggs	2019-08-16	2019-08-19	3	2		tree
1-7	Jiulongshan area, Guangdong, China	Yiming Liu	2 quail eggs	2019-08-16	2019-08-19	3	2		tree
1-10	Jiulongshan area, Guangdong, China	Yiming Liu	2 quail eggs	2019-08-16	2019-08-19	3	1		tree
1-11	Jiulongshan area, Guangdong, China	Yiming Liu	2 quail eggs	2019-08-16	2019-08-19	3	2		tree
1-12	Jiulongshan area, Guangdong, China	Yiming Liu	2 quail eggs	2019-08-21	2019-08-23	1.5	2	Centropus sinensis	tree
1-15	Jiulongshan area, Guangdong, China	Yiming Liu	2 quail eggs	2019-08-16	2019-08-19	3	2		tree
1-17	Jiulongshan area, Guangdong, China	Yiming Liu	2 quail eggs	2019-08-16	2019-08-19	3	2		tree
1-26	Jiulongshan area, Guangdong, China	Yiming Liu	2 quail eggs	2019-08-16	2019-08-21	5	1		tree
1-28	Jiulongshan area, Guangdong, China	Yiming Liu	2 quail eggs	2019-08-16	2019-08-21	5	1		tree
1-30	Jiulongshan area, Guangdong, China	Yiming Liu	2 quail eggs	2019-08-16	2019-08-21	5	2		tree
1-33	Jiulongshan area, Guangdong, China	Yiming Liu	2 quail eggs	2019-08-16	2019-08-19	3	1		tree
1-34	Jiulongshan area, Guangdong, China	Yiming Liu	2 quail eggs	2019-08-16	2019-08-19	3	2		tree
1-37	Jiulongshan area, Guangdong, China	Yiming Liu	2 quail eggs	2019-08-16	2019-08-21	5	1		tree
1-38	Jiulongshan area, Guangdong, China	Yiming Liu	2 quail eggs	2019-08-16	2019-08-21	5	2		tree
1-46	Jiulongshan area, Guangdong, China	Yiming Liu	2 quail eggs	2019-08-16	2019-08-21	5	2		tree
1-47	Jiulongshan area, Guangdong, China	Yiming Liu	2 quail eggs	2019-08-16	2019-08-21	5	1		tree
1-50	Jiulongshan area, Guangdong, China	Yiming Liu	2 quail eggs	2019-08-16	2019-08-21	5	2		tree
1-51	Jiulongshan area, Guangdong, China	Yiming Liu	2 quail eggs	2019-08-16	2019-08-21	5	1		tree
1-52	Jiulongshan area, Guangdong, China	Yiming Liu	2 quail eggs	2019-08-16	2019-08-19	3	2		tree
1-53	Jiulongshan area, Guangdong, China	Yiming Liu	2 quail eggs	2019-08-16	2019-08-19	3	2		tree
1-54	Jiulongshan area, Guangdong, China	Yiming Liu	2 quail eggs	2019-08-16	2019-08-19	3	2		tree
1-56	Jiulongshan area, Guangdong, China	Yiming Liu	2 quail eggs	2019-08-16	2019-08-21	5	2		tree
1-57	Jiulongshan area, Guangdong, China	Yiming Liu	2 quail eggs	2019-08-21	2019-08-21	1	2	rats	tree
1-58	Jiulongshan area, Guangdong, China	Yiming Liu	2 quail eggs	2019-08-16	2019-08-19	3	2		tree
1-59	Jiulongshan area, Guangdong, China	Yiming Liu	2 quail eggs	2019-08-16	2019-08-19	3	2		tree
1-60	Jiulongshan area, Guangdong, China	Yiming Liu	2 quail eggs	2019-08-16	2019-08-19	3	2		tree
1-61	Jiulongshan area, Guangdong, China	Yiming Liu	2 quail eggs	2019-08-18	2019-08-22	4	2	rats	tree
1-62	Jiulongshan area, Guangdong, China	Yiming Liu	2 quail eggs	2019-08-16	2019-08-19	3	2		tree
1-63	Jiulongshan area, Guangdong, China	Yiming Liu	2 quail eggs	2019-08-16	2019-08-19	3	2		tree
1-64	Jiulongshan area, Guangdong, China	Yiming Liu	2 quail eggs	2019-08-16	2019-08-19	3	2		tree
1-65	Jiulongshan area, Guangdong, China	Yiming Liu	2 quail eggs	2019-08-16	2019-08-21	5	1		tree
1-66	Jiulongshan area, Guangdong, China	Yiming Liu	2 quail eggs	2019-08-16	2019-08-19	3	2		tree
1-67	Jiulongshan area, Guangdong, China	Yiming Liu	2 quail eggs	2019-08-16	2019-08-19	3	1		tree
1-68	Jiulongshan area, Guangdong, China	Yiming Liu	2 quail eggs	2019-08-16	2019-08-19	3	2		tree
1-69	Jiulongshan area, Guangdong, China	Yiming Liu	2 quail eggs	2019-08-16	2019-08-19	3	2		tree
1-70	Jiulongshan area, Guangdong, China	Yiming Liu	2 quail eggs	2019-08-16	2019-08-19	3	2		tree
1-71	Jiulongshan area, Guangdong, China	Yiming Liu	2 quail eggs	2019-08-16	2019-08-19	3	2		tree
1-73	Jiulongshan area, Guangdong, China	Yiming Liu	2 quail eggs	2019-08-16	2019-08-21	5	1		tree
1-77	Jiulongshan area, Guangdong, China	Yiming Liu	2 quail eggs	2019-08-16	2019-08-19	3	2		tree
1-78	Jiulongshan area, Guangdong, China	Yiming Liu	2 quail eggs	2019-08-16	2019-08-21	5	1		tree
1-79	Jiulongshan area, Guangdong, China	Yiming Liu	2 quail eggs	2019-08-16	2019-08-19	3	2		tree
1-8	Jiulongshan area, Guangdong, China	Yiming Liu	2 quail eggs	2019-08-16	2019-08-21	5	2		ground
1-9	Jiulongshan area, Guangdong, China	Yiming Liu	2 quail eggs	2019-08-16	2019-08-19	3	2		ground
1-13	Jiulongshan area, Guangdong, China	Yiming Liu	2 quail eggs	2019-08-16	2019-08-21	5	2		ground
1-14	Jiulongshan area, Guangdong, China	Yiming Liu	2 quail eggs	2019-08-16	2019-08-19	3	2		ground
1-16	Jiulongshan area, Guangdong, China	Yiming Liu	2 quail eggs	2019-08-16	2019-08-19	3	2		ground
1-18	Jiulongshan area, Guangdong, China	Yiming Liu	2 quail eggs	2019-08-16	2019-08-19	3	2		ground
1-19	Jiulongshan area, Guangdong, China	Yiming Liu	2 quail eggs	2019-08-16	2019-08-19	3	2		ground
1-20	Jiulongshan area, Guangdong, China	Yiming Liu	2 quail eggs	2019-08-16	2019-08-18	1	2	rats	ground
1-21	Jiulongshan area, Guangdong, China	Yiming Liu	2 quail eggs	2019-08-16	2019-08-19	3	2		ground
1-22	Jiulongshan area, Guangdong, China	Yiming Liu	2 quail eggs	2019-08-16	2019-08-19	3	1		ground
1-23	Jiulongshan area, Guangdong, China	Yiming Liu	2 quail eggs	2019-08-16	2019-08-23	7	2		ground
1-24	Jiulongshan area, Guangdong, China	Yiming Liu	2 quail eggs	2019-08-16	2019-08-19	3	2		ground
1-25	Jiulongshan area, Guangdong, China	Yiming Liu	2 quail eggs	2019-08-16	2019-08-19	3	2		ground
1-27	Jiulongshan area, Guangdong, China	Yiming Liu	2 quail eggs	2019-08-16	2019-08-19	3	2		ground
1-29	Jiulongshan area, Guangdong, China	Yiming Liu	2 quail eggs	2019-08-16	2019-08-19	3	1		ground
1-31	Jiulongshan area, Guangdong, China	Yiming Liu	2 quail eggs	2019-08-16	2019-08-19	3	2		ground
1-32	Jiulongshan area, Guangdong, China	Yiming Liu	2 quail eggs	2019-08-16	2019-08-19	3	2		ground
1-35	Jiulongshan area, Guangdong, China	Yiming Liu	2 quail eggs	2019-08-16	2019-08-19	3	2		ground
1-36	Jiulongshan area, Guangdong, China	Yiming Liu	2 quail eggs	2019-08-16	2019-08-23	7	2		ground
1-39	Jiulongshan area, Guangdong, China	Yiming Liu	2 quail eggs	2019-08-18	2019-08-19	1	2	Amaurornis phoenicurus and rats	ground
1-40	Jiulongshan area, Guangdong, China	Yiming Liu	2 quail eggs	2019-08-16	2019-08-19	3	2		ground
1-41	Jiulongshan area, Guangdong, China	Yiming Liu	2 quail eggs	2019-08-16	2019-08-19	3	2		ground
1-42	Jiulongshan area, Guangdong, China	Yiming Liu	2 quail eggs	2019-08-16	2019-08-21	5	1		ground
1-43	Jiulongshan area, Guangdong, China	Yiming Liu	2 quail eggs	2019-08-16	2019-08-19	3	2		ground
1-44	Jiulongshan area, Guangdong, China	Yiming Liu	2 quail eggs	2019-08-16	2019-08-19	3	2		ground
1-45	Jiulongshan area, Guangdong, China	Yiming Liu	2 quail eggs	2019-08-16	2019-08-19	3	2		ground
1-48	Jiulongshan area, Guangdong, China	Yiming Liu	2 quail eggs	2019-08-16	2019-08-19	3	1		ground
1-49	Jiulongshan area, Guangdong, China	Yiming Liu	2 quail eggs	2019-08-16	2019-08-19	3	2		ground
1-55	Jiulongshan area, Guangdong, China	Yiming Liu	2 quail eggs	2019-08-16	2019-08-19	3	2		ground
1-72	Jiulongshan area, Guangdong, China	Yiming Liu	2 quail eggs	2019-08-16	2019-08-19	3	1		ground
1-74	Jiulongshan area, Guangdong, China	Yiming Liu	2 quail eggs	2019-08-16	2019-08-19	3	2		ground
1-75	Jiulongshan area, Guangdong, China	Yiming Liu	2 quail eggs	2019-08-16	2019-08-19	3	2		ground
1-76	Jiulongshan area, Guangdong, China	Yiming Liu	2 quail eggs	2019-08-16	2019-08-21	5	2		ground
1-80	Jiulongshan area, Guangdong, China	Yiming Liu	2 quail eggs	2019-08-16	2019-08-19	3	2		ground
2-1	Caoyang area, Guangdong, China	Yiming Liu	2 munia eggs	2019-11-04	2019-11-05	1	1		gate of the crab hole
2-2	Caoyang area, Guangdong, China	Yiming Liu	2 munia eggs	2019-11-04	2019-11-05	1	1	crabs	gate of the crab hole
2-3	Caoyang area, Guangdong, China	Yiming Liu	2 munia eggs	2019-11-04	2019-11-05	1	2	Centropus sinensis	gate of the crab hole
2-4	Caoyang area, Guangdong, China	Yiming Liu	2 munia eggs	2019-11-04	2019-11-05	1	2	Copsychus saularis and Centropus sinensis	gate of the crab hole
2-5	Caoyang area, Guangdong, China	Yiming Liu	2 munia eggs	2019-11-04	2019-11-05	1	2	crabs	gate of the crab hole
2-6	Caoyang area, Guangdong, China	Yiming Liu	2 munia eggs	2019-11-04	2019-11-05	1	2	crabs	gate of the crab hole
2-7	Caoyang area, Guangdong, China	Yiming Liu	2 munia eggs	2019-11-04	2019-11-05	1	2	Centropus sinensis	gate of the crab hole
2-8	Caoyang area, Guangdong, China	Yiming Liu	2 munia eggs	2019-11-04	2019-11-05	1	2	crabs	gate of the crab hole
2-9	Caoyang area, Guangdong, China	Yiming Liu	2 munia eggs	2019-11-04	2019-11-05	1	2		gate of the crab hole
2-10	Caoyang area, Guangdong, China	Yiming Liu	2 munia eggs	2019-11-04	2019-11-06	2	0		gate of the crab hole
2-11	Caoyang area, Guangdong, China	Yiming Liu	2 munia eggs	2019-11-04	2019-11-05	1	1		gate of the crab hole
2-12	Caoyang area, Guangdong, China	Yiming Liu	2 munia eggs	2019-11-04	2019-11-06	2	0		gate of the crab hole
2-13	Caoyang area, Guangdong, China	Yiming Liu	2 munia eggs	2019-11-04	2019-11-05	1	2		gate of the crab hole
2-14	Caoyang area, Guangdong, China	Yiming Liu	2 munia eggs	2019-11-04	2019-11-06	2	0		gate of the crab hole
2-15	Caoyang area, Guangdong, China	Yiming Liu	2 munia eggs	2019-11-04	2019-11-05	1	2		gate of the crab hole
2-16	Caoyang area, Guangdong, China	Yiming Liu	2 munia eggs	2019-11-04	2019-11-05	1	2		gate of the crab hole
2-17	Caoyang area, Guangdong, China	Yiming Liu	2 munia eggs	2019-11-04	2019-11-07	3	0		gate of the crab hole
2-18	Caoyang area, Guangdong, China	Yiming Liu	2 munia eggs	2019-11-04	2019-11-05	1	1		gate of the crab hole
2-19	Caoyang area, Guangdong, China	Yiming Liu	2 munia eggs	2019-11-04	2019-11-07	3	0		gate of the crab hole
2-20	Caoyang area, Guangdong, China	Yiming Liu	2 munia eggs	2019-11-04	2019-11-07	3	0		gate of the crab hole
5-1-1	Caoyang area, Guangdong, China	Yiming Liu	2 munia eggs	2019-12-18	2019-12-18	0.5		crabs	gate of the crab hole
5-1-2	Caoyang area, Guangdong, China	Yiming Liu	2 munia eggs	2019-12-18	2019-12-18	0.5			gate of the crab hole
5-1-3	Caoyang area, Guangdong, China	Yiming Liu	2 munia eggs	2019-12-18	2019-12-18	0.5			gate of the crab hole
5-1-4	Caoyang area, Guangdong, China	Yiming Liu	2 munia eggs	2019-12-18	2019-12-18	0.5		Centropus sinensis	gate of the crab hole
5-1-5	Caoyang area, Guangdong, China	Yiming Liu	2 munia eggs	2019-12-18	2019-12-18	0.5		Centropus sinensis	gate of the crab hole
5-1-6	Caoyang area, Guangdong, China	Yiming Liu	2 munia eggs	2019-12-18	2019-12-18	0.5		rats	gate of the crab hole
5-1-7	Caoyang area, Guangdong, China	Yiming Liu	2 munia eggs	2019-12-18	2019-12-18	0.5		crabs	gate of the crab hole
5-1-8	Caoyang area, Guangdong, China	Yiming Liu	2 munia eggs	2019-12-18	2019-12-18	0.5		Centropus sinensis	gate of the crab hole
5-2-1	Caoyang area, Guangdong, China	Yiming Liu	2 munia eggs	2019-12-19	2019-12-19	0.5			gate of the crab hole
5-2-2	Caoyang area, Guangdong, China	Yiming Liu	2 munia eggs	2019-12-19	2019-12-19	0.5		Centropus sinensis	gate of the crab hole
5-2-3	Caoyang area, Guangdong, China	Yiming Liu	2 munia eggs	2019-12-19	2019-12-21	2			gate of the crab hole
5-2-4	Caoyang area, Guangdong, China	Yiming Liu	2 munia eggs	2019-12-19	2019-12-19	0.5			gate of the crab hole
5-2-5	Caoyang area, Guangdong, China	Yiming Liu	2 munia eggs	2019-12-19	2019-12-19	0.5		Centropus sinensis	gate of the crab hole
5-2-6	Caoyang area, Guangdong, China	Yiming Liu	2 munia eggs	2019-12-19	2019-12-21	2			gate of the crab hole
5-2-7	Caoyang area, Guangdong, China	Yiming Liu	2 munia eggs	2019-12-19	2019-12-19	0.5		crabs	gate of the crab hole
5-2-8	Caoyang area, Guangdong, China	Yiming Liu	2 munia eggs	2019-12-19	2019-12-19	0.5		crabs	gate of the crab hole
4-1	Caoyang area, Guangdong, China	Yiming Liu	1 munia egg + 1 pigeon egg	2019-12-04	2019-12-05	1			gate of the crab hole
4-2	Caoyang area, Guangdong, China	Yiming Liu	1 munia egg + 1 pigeon egg	2019-12-04	2019-12-05	1			gate of the crab hole
4-3	Caoyang area, Guangdong, China	Yiming Liu	1 munia egg + 1 pigeon egg	2019-12-04	2019-12-05	1		rats	gate of the crab hole
4-4	Caoyang area, Guangdong, China	Yiming Liu	1 munia egg + 1 pigeon egg	2019-12-04	2019-12-05	1			gate of the crab hole
4-5	Caoyang area, Guangdong, China	Yiming Liu	1 munia egg + 1 pigeon egg	2019-12-04	2019-12-05	1		crabs	gate of the crab hole
4-6	Caoyang area, Guangdong, China	Yiming Liu	1 munia egg + 1 pigeon egg	2019-12-04	2019-12-05	1		crabs	gate of the crab hole
4-7	Caoyang area, Guangdong, China	Yiming Liu	1 munia egg + 1 pigeon egg	2019-12-04	2019-12-05	1			gate of the crab hole
4-8	Caoyang area, Guangdong, China	Yiming Liu	1 munia egg + 1 pigeon egg	2019-12-04	2019-12-05	1			gate of the crab hole
4-9	Caoyang area, Guangdong, China	Yiming Liu	1 munia egg + 1 pigeon egg	2019-12-04	2019-12-05	1			gate of the crab hole
4-10	Caoyang area, Guangdong, China	Yiming Liu	1 munia egg + 1 pigeon egg	2019-12-04	2019-12-05	1			gate of the crab hole
4-11	Caoyang area, Guangdong, China	Yiming Liu	1 munia egg + 1 pigeon egg	2019-12-04	2019-12-05	1			gate of the crab hole
4-12	Caoyang area, Guangdong, China	Yiming Liu	1 munia egg + 1 pigeon egg	2019-12-04	2019-12-05	1			gate of the crab hole
4-13	Caoyang area, Guangdong, China	Yiming Liu	1 munia egg + 1 pigeon egg	2019-12-04	2019-12-05	1		Centropus sinensis	gate of the crab hole
4-14	Caoyang area, Guangdong, China	Yiming Liu	1 munia egg + 1 pigeon egg	2019-12-04	2019-12-05	1			gate of the crab hole
4-15	Caoyang area, Guangdong, China	Yiming Liu	1 munia egg + 1 pigeon egg	2019-12-04	2019-12-05	1			gate of the crab hole
4-16	Caoyang area, Guangdong, China	Yiming Liu	1 munia egg + 1 pigeon egg	2019-12-04	2019-12-05	1			gate of the crab hole
4-17	Caoyang area, Guangdong, China	Yiming Liu	1 munia egg + 1 pigeon egg	2019-12-04	2019-12-05	1			gate of the crab hole
4-18	Caoyang area, Guangdong, China	Yiming Liu	1 munia egg + 1 pigeon egg	2019-12-04	2019-12-05	1			gate of the crab hole
4-19	Caoyang area, Guangdong, China	Yiming Liu	1 munia egg + 1 pigeon egg	2019-12-04	2019-12-05	1			gate of the crab hole
4-20	Caoyang area, Guangdong, China	Yiming Liu	1 munia egg + 1 pigeon egg	2019-12-04	2019-12-05	1			gate of the crab hole
4-21	Caoyang area, Guangdong, China	Yiming Liu	1 munia egg + 1 pigeon egg	2019-12-04	2019-12-05	1			gate of the crab hole
4-22	Caoyang area, Guangdong, China	Yiming Liu	1 munia egg + 1 pigeon egg	2019-12-04	2019-12-05	1			gate of the crab hole
4-23	Caoyang area, Guangdong, China	Yiming Liu	1 munia egg + 1 pigeon egg	2019-12-04	2019-12-05	1			gate of the crab hole
4-24	Caoyang area, Guangdong, China	Yiming Liu	1 munia egg + 1 pigeon egg	2019-12-04	2019-12-05	1			gate of the crab hole
4-25	Caoyang area, Guangdong, China	Yiming Liu	1 munia egg + 1 pigeon egg	2019-12-04	2019-12-05	1			gate of the crab hole
4-26	Caoyang area, Guangdong, China	Yiming Liu	1 munia egg + 1 pigeon egg	2019-12-04	2019-12-04	0.5		Centropus sinensis	gate of the crab hole
4-27	Caoyang area, Guangdong, China	Yiming Liu	1 munia egg + 1 pigeon egg	2019-12-04	2019-12-05	1			gate of the crab hole
4-28	Caoyang area, Guangdong, China	Yiming Liu	1 munia egg + 1 pigeon egg	2019-12-04	2019-12-04	0.5		Centropus sinensis	gate of the crab hole
4-29	Caoyang area, Guangdong, China	Yiming Liu	1 munia egg + 1 pigeon egg	2019-12-04	2019-12-04	0.5		Centropus sinensis	gate of the crab hole
4-30	Caoyang area, Guangdong, China	Yiming Liu	1 munia egg + 1 pigeon egg	2019-12-04	2019-12-05	1			gate of the crab hole
